# Supplementary material for: Perinatal and Childhood Risk Factors of Adverse Early Childhood Developmental Outcomes: A Systematic Review Using a Socioecological Model
Source: Children (Basel). 2025 Aug 20;12(8):1096. doi: 10.3390/children12081096 (PMC12384675; doi:10.3390/children12081096)
Supplement: Supplementary file 1 [file children-12-01096-s001.zip]

Archive with 1 entries (1 files):
- children-3749339-supplementary.pdf
